# Supplementary material for: CCL21 Induces Plasmacytoid Dendritic Cell Migration and Activation in a Mouse Model of Glioblastoma
Source: Cancers (Basel). 2024 Oct 12;16(20):3459. doi: 10.3390/cancers16203459 (PMC11506458; doi:10.3390/cancers16203459)
Supplement: Supplementary file 1 [file cancers-16-03459-s001.zip]

Archive with 1 entries (1 files):
- cancers-3240912-supplementary.pdf
